# Supplementary material for: Comparison between liver transplantation and resection for hilar cholangiocarcinoma: A systematic review and meta-analysis
Source: PLoS One. 2019 Jul 31;14(7):e0220527. doi: 10.1371/journal.pone.0220527 (PMC6668826; doi:10.1371/journal.pone.0220527)
Supplement: S1 Data — (XLSX) [file pone.0220527.s003.xlsx]

## Sheet: Φύλλο1
Study ID	Transplantation (patients)	Resection (patients)	Male	Female	Gender (LT)	Gender (R)	Age (LT)	Age (R)	Neoadjuvant treatment (chemotherapy)(LT)	Neoadjuvant treatment (chemothrapy) (R)	Neoadjuvant treatment (radiation) (LT)	Neoadjuvant treatment (radiation) (R)	Adjuvant treatment (chemotherapy)(LT)	Adjuvant treatment (chemothrapy) (R)	Adjuvant treatment (radiation) (LT)	Adjuvant treatment (radiation) (R)	Tumor size (cm) (LT)	Tumor size (cm) (R)	AJCC T (LT)	AJCC T (R)	Blumgart T3 (LT)	Blumgart T3 (R)	Bismuth IV (LT)	Bismuth IV (R)	Pathologic complete response (LT)	Pathologic complete response (R)	R0 (LT)	R0 (R)	N0 (LT)	N0 (R)	N+ (LT)	N+ (R)	High grade (LT)	High grade (R)	Length of hospital stay (LT)	Length of hospital stay (R)	Transplantation (postoperative morbidity)	Resection(postoperative morbidity)	Transplantation (postoperative mortality) (30 days)	Resection (postoperative mortality) (30 days)	Transplantation (postoperative mortality) (90 days)	Resection (postoperative mortality) (90 days)	Time after operation	Transplantation (patients)	Resection (patients)	Transplantation (deaths)	Resection (deaths)	Recurrence (LT)	Recurrence (R)
2017; Ethun	41	191	141	91	male: 29, female: 12	male: 112, female: 79	median (IQR): 54 (43-62), mean (SD): 53.3 (4.8)	median (IQR): 67 (57-73), mean (SD): 66 (2.7)	39	9	39	6	1	89	1	58	median (IQR): 2.5 (1.1-5.0), mean (SD): 2.8 (1)	median (IQR): 3.0 (2.0-4.0), mean (SD): 3 (0.3)	T4: 2/27, T3-T4: 7/27	T4: 4/147, T3-T4: 32/147	5/22	53/176	5/23	37/176	12	0	36	134	34	125	7	66	10/24	38/176	median (IQR): 8 (6-14), mean (SD): 9 (2)	median (IQR): 11 (7-18), mean (SD): 11.8 (1.8)	20	130	2	15	2	22	1 year	41	191	3	65
	41	191																																									3 years	41	191	11	136
	41	191																																									5 years	41	191	15	159
2015; Croome	54	99	104	49	male: 40, female: 14	male: 64, female: 35	mean (SD): 54.1 (9.4)	mean (SD): 63.3 (11.1)	54	0	54	0					mean (SD): 1.0 (1.8)	mean (SD): 2.8 (1.5)					54	40	16	1	54	90	53	62	1	37	21	75									1 year	54	99	5	19	7	26
	54	99																																									3 years	54	99	16	47	19	51
	54	99																																									5 years	54	99	22	63	25	70
2010; Kaiser	7	7	7	7	male: 4, female: 3	male: 3, female: 4	median (range): 54 (28-58), mean (SD): 48.5 (9.2)	median: 52 (27-61), mean (SD): 48 (10.1)	0	0	0	0							T3: 6	T3: 6			5	5			6	6	7	7	0	0			median (range): 27 (4-137), mean (SD): 35.3 (40.4)	median (range): 21 (12-55), mean (SD): 27.3 (12.9)							1 year	7	7	2	2
	7	7																																					1	1			3 years	7	7	3	4
2008; Hidalgo	12	44	32	24	male: 8, female: 4	male: 24, female: 20	mean (SD): 47.7 (8.4)	mean (SD): 54.7 (11)									mean (SD): 3.7 (2)	mean (SD): 3 (1.6)	T3-T4: 7	T3-T4: 29							9	20	5	20	7	24	2	9				26		3		5	1 year	12	44	5	18
	12	44																																									3 years	12	44	7	25
	12	44																																									5 years	12	44	10	32
2007; Robles	10	23																											10	23	0	0											1 year	10	23	2	4
	10	23																																									3 years	10	23	4	9
	10	23																																									5 years	10	23	6	14
	124	364
